# Supplementary material for: Snake Venom Proteomics of Samar Cobra (Naja samarensis) from the Southern Philippines: Short Alpha-Neurotoxins as the Dominant Lethal Component Weakly Cross-Neutralized by the Philippine Cobra Antivenom
Source: Front Pharmacol. 2021 Dec 24;12:727756. doi: 10.3389/fphar.2021.727756 (PMC8740184; doi:10.3389/fphar.2021.727756)
Supplement: Supplementary file 1 [file DataSheet1.xlsx]

## Sheet: F1
Fraction	Group	Subgroup	Spectra	Distinct Peptides	Distinct Summed MS/MS Search Score	% AA Coverage	Total Protein Spectral Intensity	Mean Protein Spectral Intensity	Protein MW (Da)	Protein pI	Species	Database Accession	Protein Name	z	Score	Fwd-Rev Score	SPI (%)	Spectrum Intensity	Sequence	RT (min)	Peak Width (sec)	Averagine Chi Squared	m/z Measured (Da)	Peptide pI	Relative abundance (% in fraction)	Relative abundance (% fraction in chromatogram)	Relative abundance (% overall)
1	1	1.1	33	8	96.24	93.4	151000000	5.98365e+06	7274	9.87	Naja samarensis	P60774	Short neurotoxin 1	3	19.4	18.03	94.8	6290000	(-)LECHNQQSSQAPTTK(T)	0.88	24	0.97	576.943	6.75	0.424078	0.6587	0.27934
														2	16.36	10.99	82.2	2800000	(K)LNCCTTDR(C)	1.02	26	0.91	520.219	5.84
														2	13.29	3	87	1130000	(K)VKPGVK(L)	0.92	23	0.99	314.213	10
														2	13.05	13.05	67.7	941000	(-)LECHNQQSSQAPTTK(T)	0.95	27	0.99	864.896	6.75
														3	12.55	12.55	66.7	6290000	(-)LECHNQQSSQAPTTK(T)	0.88	24	0.97	576.944	6.75
														2	11.04	11.04	59.9	1090000	(K)TCSGETNCYK(K)	1.02	24	0.97	610.241	5.66
														3	10.77	3.68	81.9	835000	(K)VKPGVK(L)	0.8	4	1	209.813	10
														2	10.55	3.99	77.8	9260000	(R)GTIIER(G)	1.53	16	1	344.704	6
														2	10.06	6.08	67.6	22700000	(K)WWSDHR(G)	2.73	48	1	443.708	6.74
														3	9.56	6.21	63.2	1230000	(K)KWWSDHR(G)	2.05	34	0.92	338.835	8.76
														2	9.18	6.74	57.3	16000000	(K)WWSDHR(G)	2.83	32	1	443.704	6.74
														3	8.97	8.91	57.5	1230000	(K)KWWSDHR(G)	2.05	34	0.92	338.829	8.76
														2	8.71	8.71	51.1	1090000	(K)TCSGETNCYK(K)	1.02	24	0.97	610.241	5.66
														2	7.76	7.76	44.1	13600000	(K)WWSDHR(G)	2.85	29	1	443.701	6.74
														2	7.71	7.71	56.5	1090000	(K)TCSGETNCYK(K)	1.02	24	0.97	610.241	5.66
														3	7.56	7.56	39.3	6290000	(-)LECHNQQSSQAPTTK(T)	0.88	24	0.97	576.935	6.75
														2	7.33	5.67	62.8	583000	(K)KWWSDHR(G)	2.03	32	0.98	507.752	8.76
														3	6.55	6.55	39.6	48800000	(K)WWSDHR(G)	2.73	39	0.95	296.141	6.74
														3	6.42	6.42	59.8	31900	(K)WWSDHR(G)	29.18	15	1	296.134	6.74
														2	6.19	5.31	44.1	583000	(K)KWWSDHR(G)	2.03	32	0.98	507.752	8.76
														2	6.16	3.77	47.4	583000	(K)KWWSDHR(G)	2.03	32	0.98	507.752	8.76
														2	5.98	5.98	44.9	400000	(R)GCGCPK(V)	0.9	20	1	339.638	8.75
														2	5.36	5.36	36.5	450000	(K)WWSDHR(G)	3.62	48	1	443.701	6.74
														2	5.36	7.48	46.8	4290	(K)WWSDHR(G)	29.17	0	1	443.709	6.74
														3	5.13	5.13	32	6290000	(-)LECHNQQSSQAPTTK(T)	0.88	24	0.97	576.935	6.75
1	2	2.1	24	4	42.31	47.5	13400000	7.46907e+06	7260	9.87	Naja melanoleuca	P01424	Short neurotoxin 1	2	16.36	10.99	82.2	2800000	(K)INCCTTDR(C)	1.02	26	0.91	520.219	5.84	0.529355	0.6587	0.348686
														2	10.99	7.17	52.5	1250000	(R)GCGCPSVK(K)	1.03	24	1	432.692	8.75
														2	10.55	3.99	77.8	9260000	(R)GTIIER(G)	1.53	16	1	344.704	6
														2	10.06	6.08	67.6	22700000	(K)WWSDHR(G)	2.73	48	1	443.708	6.74
														3	9.56	6.21	63.2	1230000	(K)KWWSDHR(G)	2.05	34	0.92	338.835	8.76
														2	9.18	6.74	57.3	16000000	(K)WWSDHR(G)	2.83	32	1	443.704	6.74
														3	8.97	8.91	57.5	1230000	(K)KWWSDHR(G)	2.05	34	0.92	338.829	8.76
														2	7.76	7.76	44.1	13600000	(K)WWSDHR(G)	2.85	29	1	443.701	6.74
														2	7.33	5.67	62.8	583000	(K)KWWSDHR(G)	2.03	32	0.98	507.752	8.76
														3	6.55	6.55	39.6	48800000	(K)WWSDHR(G)	2.73	39	0.95	296.141	6.74
														3	6.42	6.42	59.8	31900	(K)WWSDHR(G)	29.18	15	1	296.134	6.74
														2	6.19	5.31	44.1	583000	(K)KWWSDHR(G)	2.03	32	0.98	507.752	8.76
														2	6.16	3.77	47.4	583000	(K)KWWSDHR(G)	2.03	32	0.98	507.752	8.76
														2	5.98	5.98	44.9	400000	(R)GCGCPK(V)	0.9	20	1	339.638	8.75
														2	5.36	5.36	36.5	450000	(K)WWSDHR(G)	3.62	48	1	443.701	6.74
														2	5.36	7.48	46.8	4290	(K)WWSDHR(G)	29.17	0	1	443.709	6.74
1	3	3.1	2	2	22.22	53.2	1310000	657050	7413	9.81	Naja atra	P60770	Cobrotoxin	3	11.23	11.23	72.3	64100	(-)LECHNQQSSQTPTTTGCSGGETNCYK(K)	1.23	3	0.97	982.418	5.4	0.046567	0.6587	0.0306737
														2	10.99	7.17	52.5	1250000	(R)GCGCPSVK(N)	1.03	24	1	432.692	8.75
								1.41098e+07																	1		0.6587

## Sheet: F2
Fraction	Group	Subgroup	Spectra	Distinct Peptides	Distinct Summed MS/MS Search Score	% AA Coverage	Total Protein Spectral Intensity	Mean Protein Spectral Intensity	Protein MW (Da)	Protein pI	Species	Database Accession	Protein Name	z	Score	Fwd-Rev Score	SPI (%)	Spectrum Intensity	Sequence	RT (min)	Peak Width (sec)	Averagine Chi Squared	m/z Measured (Da)	Peptide pI	Relative abundance (% in fraction)	Relative abundance (% fraction in chromatogram)	Relative abundance (% overall)
2	1	1.1	16	3	46.73	63	14200000	886562	7754.8	9.23	Naja kaouthia	P82463	Muscarinic toxin-like protein 2	2	17.11	17.11	76.1	2130000	(R)GCAATCPIAENR(D)	3.82	172	0.98	660.296	6	1	0.0386	0.0386
														2	16.69	12.54	88.1	669000	(R)DVIECCSTDK(C)	2.2	87	0.98	613.757	4.03
														2	15.54	15.54	77.4	2330000	(R)GCAATCPIAENR(D)	3.97	202	0.98	660.296	6
														2	14.48	15.86	73.2	920000	(R)GCAATCPIAENR(D)	4.88	88	0.96	660.298	6
														2	14.29	12.84	80	669000	(R)DVIECCSTDK(C)	2.2	87	0.98	613.757	4.03
														2	14.1	14.1	58	1320000	(R)GCAATCPIAENR(D)	3.3	107	0.99	660.297	6
														3	12.93	8.95	57.8	394000	(K)SIFGVTTEDCPDGQNLCFK(R)	15.58	8	0.85	730.002	4.03
														2	12.86	12.86	57.9	1330000	(R)GCAATCPIAENR(D)	4.62	118	0.97	660.296	6
														2	11.33	11.33	63.3	522000	(R)GCAATCPIAENR(D)	5.35	81	0.95	660.297	6
														2	10.73	11.76	70.8	669000	(R)DVIECCSTDK(C)	2.2	87	0.98	613.757	4.03
														2	10.56	11.44	68.4	583000	(R)DVIECCSTDK(C)	2.12	64	0.98	613.757	4.03
														2	10.54	10.54	66.4	615000	(R)GCAATCPIAENR(D)	5.25	87	0.95	660.296	6
														2	10.39	10.39	67.6	912000	(R)GCAATCPIAENR(D)	3.03	77	0.98	660.294	6
														2	6.99	4.83	40.4	183000	(K)SIFGVTTEDCPDGQNLCFK(R)	15.58	6	0.98	1094.49	4.03
														2	6.78	6.78	54.9	545000	(R)GCAATCPIAENR(D)	5.32	81	0.95	660.297	6
														3	5.5	5.12	44.5	394000	(K)SIFGVTTEDCPDGQNLCFK(R)	15.58	8	0.85	729.996	4.03
								886562																	1		0.0386

## Sheet: F3
Fraction	Group	Subgroup	Spectra	Distinct Peptides	Distinct Summed MS/MS Search Score	% AA Coverage	Total Protein Spectral Intensity	Mean Protein Spectral Intensity	Protein MW (Da)	Protein pI	Species	Database Accession	Protein Name	z	Score	Fwd-Rev Score	SPI (%)	Spectrum Intensity	Sequence	RT (min)	Peak Width (sec)	Averagine Chi Squared	m/z Measured (Da)	Peptide pI	Relative abundance (% in fraction)	Relative abundance (% fraction in chromatogram)	Relative abundance (% overall)
3	1	1.1	2	1	17.79	37.7	1200000	601000	7489.2	5.68	Naja haje	P01415	Weak toxin CM-2	3	17.79	14.95	73	601000	(-)FTCFTTPSDTSETCPDGQNICYEK(R)	14.13	7	0.84	953.388	3.91	1	0.0446	0.0446
														3	10.2	10.2	64.1	601000	(-)FTCFTTPSDTSETCPDGQNICYEK(R)	14.13	7	0.84	953.39	3.91
								601000																	1		0.0446

## Sheet: F4
Fraction	Group	Subgroup	Spectra	Distinct Peptides	Distinct Summed MS/MS Search Score	% AA Coverage	Total Protein Spectral Intensity	Mean Protein Spectral Intensity	Protein MW (Da)	Protein pI	Species	Database Accession	Protein Name	z	Score	Fwd-Rev Score	SPI (%)	Spectrum Intensity	Sequence	RT (min)	Peak Width (sec)	Averagine Chi Squared	m/z Measured (Da)	Peptide pI	Relative abundance (% in fraction)	Relative abundance (% fraction in chromatogram)	Relative abundance (% overall)
4	1	1.1	11	5	68.39	47	49800000	4.51642e+06	13986.3	4.9	Naja atra	A4FS04	Acidic phospholipase A2 natratoxin	2	17.79	14.26	85.7	4030000	(K)TYSYECSQGTLTCK(G)	12.78	11	0.99	849.362	5.66	0.485666	0.0398	0.0193295
														2	16.89	11.84	90.1	7960000	(K)GGSGTPVDDLDR(C)	12.37	25	0.95	594.777	3.93
														3	16.23	9.05	84.6	1290000	(K)TYSYECSQGTLTCK(G)	12.78	14	0.93	566.578	5.66
														2	14.84	9.1	74.2	4770000	(K)NMIQCTVPSR(S)	12.9	12	0.98	603.291	9.75
														2	14.64	7.69	78.1	4330000	(R)CWPYFK(T)	14.27	4	0.97	450.71	8.59
														2	12.8	9.67	73.8	7960000	(K)GGSGTPVDDLDR(C)	12.37	25	0.95	594.778	3.93
														2	12.2	5.69	77	4770000	(K)NMIQCTVPSR(S)	12.9	12	0.98	603.295	9.75
														2	10.2	3.9	61.5	18000000	(-)NLYQFK(N)	13.37	12	0.94	406.72	8.59
														2	8.67	8.67	48.6	223000	(K)GGNNACAAAVCDCDR(L)	1.75	60	0.98	805.801	4.21
														3	8.65	2.89	70.2	422000	(K)NMIQCTVPSR(S)	12.9	13	0.96	402.534	9.75
														2	6.65	6.65	50.4	221000	(K)GGNNACAAAVCDCDR(L)	1.75	58	0.98	805.81	4.21
														2	5.79	5.79	50.6	221000	(K)GGNNACAAAVCDCDR(L)	1.75	58	0.98	805.81	4.21
4	1	1.2	6	4	57.64	32.1	25600000	4.26553e+06	16952.8	5.55	Naja sputatrix	Q9I900	Acidic phospholipase A2 D	2	17.79	14.26	85.7	4030000	(K)TYSYECSQGTLTCK(G)	12.78	11	0.99	849.362	5.66	0.458688	0.0398	0.0182558
														2	16.89	11.84	90.1	7960000	(R)GGSGTPVDDLDR(C)	12.37	25	0.95	594.777	3.93
														3	16.23	9.05	84.6	1290000	(K)TYSYECSQGTLTCK(G)	12.78	14	0.93	566.578	5.66
														2	14.64	7.69	78.1	4330000	(R)CWPYFK(T)	14.27	4	0.97	450.71	8.59
														2	12.8	9.67	73.8	7960000	(R)GGSGTPVDDLDR(C)	12.37	25	0.95	594.778	3.93
														2	8.32	8.32	49.3	23200	(K)GGNDACAAAVCDCDR(L)	1.73	6	0.89	806.302	3.93
4	2	2.1	5	3	40.65	48.3	1810000	258120	7282.8	10.63	Naja mossambica	P01467	Cytotoxin 1	2	13.4	3.56	86.8	813000	(K)SSLLIK(Y)	12.55	42	0.99	330.721	8.47	0.0277565	0.0398	0.00110471
														2	11.92	8.37	67.6	19600	(K)CNQLIPPFWK(T)	14.78	4	0.98	651.837	8.75
														2	10.99	5.7	64.1	174000	(R)GCIDVCPK(S)	4.7	120	0.99	474.717	5.84
														2	5.54	5.54	43.9	165000	(R)GCIDVCPK(S)	5.1	104	0.98	474.717	5.84
														2	5.15	4.52	60.5	119000	(R)GCIDVCPK(S)	4.27	102	1	474.716	5.84
4	3	3.1	5	3	37.27	43.3	1790000	259360	7350.8	10.62	Naja mossambica	P01470	Cytotoxin 3	2	13.4	3.56	86.8	813000	(K)SSLLIK(Y)	12.55	42	0.99	330.721	8.47	0.0278899	0.0398	0.00111002
														2	10.99	5.7	64.1	174000	(R)GCIDVCPK(S)	4.7	120	0.99	474.717	5.84
														2	8.54	4.04	57.4	25800	(R)LIPPFWK(T)	14.73	7	0.99	450.772	8.75
														2	5.54	5.54	43.9	165000	(R)GCIDVCPK(S)	5.1	104	0.98	474.717	5.84
														2	5.15	4.52	60.5	119000	(R)GCIDVCPK(S)	4.27	102	1	474.716	5.84
								9299430																	1		0.0398

## Sheet: F5
Fraction	Group	Subgroup	Spectra	Distinct Peptides	Distinct Summed MS/MS Search Score	% AA Coverage	Total Protein Spectral Intensity	Mean Protein Spectral Intensity	Protein MW (Da)	Protein pI	Species	Database Accession	Protein Name	z	Score	Fwd-Rev Score	SPI (%)	Spectrum Intensity	Sequence	RT (min)	Peak Width (sec)	Averagine Chi Squared	m/z Measured (Da)	Peptide pI	Relative abundance (% in fraction)	Relative abundance (% fraction in chromatogram)	Relative abundance (% overall)
5	1	1.1	17	11	162.93	90	333000000	1.95428e+07	7092.5	10.3	Naja oxiana	P01441	Cytotoxin 2	2	20.25	20.16	91.1	219000	(K)MFMVAAPHVPVK(R)	14.67	10	0.94	663.845	8.52	0.267692	0.0693	0.0185511
														3	18.31	12.4	90.3	1040000	(K)LVPLFSKTCPAGK(N)	13.55	15	1	473.258	10
														3	17.99	19.39	79.9	798000	(K)KLVPLFSKTCPAGK(N)	13.17	20	0.99	515.968	10.3
														3	17.21	12.34	92.1	2890000	(K)MFMVAAPHVPVK(R)	14.67	8	1	442.902	8.52
														2	17.07	8.74	87.2	119000000	(K)KLVPLFSK(T)	13.68	39	0.92	466.307	10
														2	15.76	5.51	97.6	79900000	(K)LVPLFSK(T)	14.32	31	0.83	402.248	8.75
														2	14.55	14.55	83	1430000	(K)YVCCNTDK(C)	1	24	0.92	530.221	5.83
														4	14.48	13.38	74.3	536000	(K)MFMVAAPHVPVKR(G)	13.77	14	0.98	371.453	11
														2	14.24	3.76	88.7	25500000	(K)SSLLVK(Y)	3.35	68	0.98	323.711	8.47
														2	13.61	7.83	67.4	16200000	(R)GCIDVCPK(S)	2.27	31	1	474.72	5.84
														3	11.72	8.34	58.6	815000	(K)KLVPLFSKTCPAGK(N)	13.17	20	1	515.966	10.3
														2	9.99	3.87	81.4	23000000	(K)SSLLVK(Y)	3.28	51	0.98	323.711	8.47
														3	8.88	4.08	70.4	56100000	(K)KLVPLFSK(T)	13.67	38	0.98	311.205	10
														2	8.57	4.82	59.1	476000	(K)TCPAGK(N)	0.88	19	1	317.157	8.41
														2	8.1	4	64.4	4150000	(K)NLCYK(M)	1.43	14	0.92	349.17	8.59
														2	6.9	2.11	82.3	86500	(K)SSLLVK(Y)	32.17	21	0.99	323.714	8.47
														2	5.29	3.24	63.6	86500	(K)SSLLVK(Y)	32.17	21	0.99	323.708	8.47
5	2	2.1	10	6	78.78	66.6	69300000	6803100	7220.6	10.06	Naja naja	P86541	Cytotoxin 10	2	20.83	11.71	95.4	228000	(K)LVPLFYK(T)	15.15	8	0.98	440.273	8.59	0.0931872	0.0693	0.00645787
														2	14.24	3.76	88.7	25500000	(K)SSLLVK(Y)	3.35	68	0.98	323.711	8.47
														2	13.61	7.83	67.4	16200000	(R)GCIDVCPK(S)	2.27	31	1	474.72	5.84
														2	11.59	11.59	66.5	678000	(K)YVCCNTDR(C)	1.05	26	0.91	544.221	5.83
														2	9.99	3.87	81.4	23000000	(K)SSLLVK(Y)	3.28	51	0.98	323.711	8.47
														2	9.94	2.99	52.7	1140000	(K)DLCYK(M)	1.45	20	0.98	349.667	5.83
														2	9.67	2.63	74.6	434000	(K)SSLLIK(Y)	11.05	102	1	330.718	8.47
														2	6.9	2.11	82.3	86500	(K)SSLLVK(Y)	32.17	21	0.99	323.714	8.47
														2	5.97	5.97	41.9	678000	(K)YVCCNTDR(C)	1.05	26	0.91	544.211	5.83
														2	5.29	3.24	63.6	86500	(K)SSLLVK(Y)	32.17	21	0.99	323.708	8.47
5	3	3.1	7	6	74.29	66.6	36100000	3888000	7201.6	10.3	Naja kaouthia	P01445	Cytotoxin 2	3	21.42	14.75	95	554000	(K)LIPLAYKTCPAGK(N)	13.15	12	0.99	477.942	9.7	0.0532569	0.0693	0.0036907
														2	13.61	7.83	67.4	16200000	(R)GCIDVCPK(N)	2.27	31	1	474.72	5.84
														2	11.59	11.59	66.5	678000	(K)YVCCNTDR(C)	1.05	26	0.91	544.221	5.83
														2	11	2.53	71.1	4480000	(K)NSLLVK(Y)	3.27	68	0.98	337.218	8.75
														2	8.57	4.82	59.1	476000	(K)TCPAGK(N)	0.88	19	1	317.157	8.41
														2	8.1	4	64.4	4150000	(K)NLCYK(M)	1.43	14	0.92	349.17	8.59
														2	5.97	5.97	41.9	678000	(K)YVCCNTDR(C)	1.05	26	0.91	544.211	5.83
5	4	4.1	9	5	73.38	60	310000000	3.43614e+07	7211.7	10.2	Naja atra	P60308	Cytotoxin SP15c	2	17.07	8.74	87.2	119000000	(K)KLVPLFSK(T)	13.68	39	0.92	466.307	10	0.470675	0.0693	0.0326177
														2	15.76	5.51	97.6	79900000	(K)LVPLFSK(T)	14.32	31	0.83	402.248	8.75
														2	14.55	14.55	83	1430000	(K)YVCCNTDK(C)	1	24	0.92	530.221	5.83
														2	14.24	3.76	88.7	25500000	(K)SSLLVK(Y)	3.35	68	0.98	323.711	8.47
														2	9.99	3.87	81.4	23000000	(K)SSLLVK(Y)	3.28	51	0.98	323.711	8.47
														3	8.88	4.08	70.4	56100000	(K)KLVPLFSK(T)	13.67	38	0.98	311.205	10
														2	8.1	4	64.4	4150000	(K)NLCYK(M)	1.43	14	0.92	349.17	8.59
														2	6.9	2.11	82.3	86500	(K)SSLLVK(Y)	32.17	21	0.99	323.714	8.47
														2	5.29	3.24	63.6	86500	(K)SSLLVK(Y)	32.17	21	0.99	323.708	8.47
5	5	5.1	11	6	59.57	77.4	22400000	1.62361e+06	7450.7	10.2	Naja kaouthia	P14541	Cytotoxin homolog	2	11.37	1.78	81.1	48200	(K)IPIKR(G)	1.13	21	0.98	313.715	11	0.0222398	0.0693	0.00154122
														2	10.94	11.4	78.9	2580000	(K)CHNTQLPFIYK(T)	14.1	13	0.99	710.857	8.6
														3	10.6	10.02	81.5	10400000	(K)CHNTQLPFIYK(T)	14.1	13	1	474.233	8.6
														2	10.56	10.56	69.7	172000	(K)YVCCSTDK(C)	1.03	24	0.99	516.712	5.83
														2	9.59	2.17	61.2	3060000	(K)NLCFK(A)	4.53	155	0.99	341.175	8.75
														2	9.42	1.74	74.1	47700	(K)IPIKR(G)	1.13	21	0.99	313.723	11
														3	8.68	2.27	78.1	39800	(K)IPIKR(G)	1.2	9	1	209.485	11
														2	8.1	1.97	58.2	479000	(K)NSALLK(Y)	1.87	28	0.99	323.204	8.75
														2	6.54	4.37	54.8	479000	(K)NSALLK(Y)	1.87	28	0.99	323.198	8.75
														2	5.7	1.9	52.4	277000	(K)KFPLK(I)	1.98	26	0.95	316.711	10
														2	5.09	2.63	48.5	277000	(K)KFPLK(I)	1.98	26	0.95	316.711	10
5	6	6.1	8	5	50.54	70	23400000	2.84009e+06	7282.8	10.63	Naja mossambica	P01467	Cytotoxin 1	2	14.49	4.19	93.5	858000	(K)SSLLIK(Y)	9.88	207	1	330.718	8.47	0.0389028	0.0693	0.00269597
														2	13.61	7.83	67.4	16200000	(R)GCIDVCPK(S)	2.27	31	1	474.72	5.84
														2	11.53	3.1	82.2	645000	(K)SSLLIK(Y)	10.72	138	1	330.718	8.47
														2	9.67	2.63	74.6	434000	(K)SSLLIK(Y)	11.05	102	1	330.718	8.47
														2	8.21	8.21	58.6	27700	(K)CNQLIPPFWK(T)	15.77	3	0.88	651.839	8.75
														2	8.1	4	64.4	4150000	(K)NLCYK(M)	1.43	14	0.92	349.17	8.59
														3	6.13	2.14	42.2	135000	(K)MTMRAAPMVPVKR(G)	14.55	11	0.99	496.608	12.01
														2	5.72	0.91	54.9	271000	(K)SSLLIK(Y)	11.32	74	1	330.72	8.47
5	7	7.1	2	2	30.51	7.4	4260000	1.41867e+06	27486.3	6.09	Naja sputatrix	Q5YF89	Venom nerve growth factor 2	2	19.96	11.27	84.4	688000	(R)IDTACVCVITK(K)	13.05	6	0.96	640.323	5.84	0.0194325	0.0693	0.00134668
														2	10.55	4.75	64.8	2880000	(K)QYFFETK(C)	13.37	3	1	481.735	6
														2	6.44	6.44	37.8	688000	(R)IDTACVCVITK(K)	13.05	6	0.96	640.316	5.84
5	8	8.1	4	2	18.59	37.8	13800000	2419000	4408.4	10.64	Hemachatus haemachatus	P0DQH3	Hemextin A	2	10.49	8.38	62.9	782000	(K)NKLVPFLSK(T)	13.95	12	0.99	523.326	10	0.0331349	0.0693	0.00229625
														2	8.98	3.86	55.1	654000	(K)NKLVPFLSK(T)	13.97	11	0.99	523.327	10
														2	8.1	4	64.4	4150000	(K)NLCYK(M)	1.43	14	0.92	349.17	8.59
														2	5.09	5.09	34.9	4090000	(K)NKLVPFLSK(T)	13.7	41	0.99	523.326	10
5	10	9.1	2	1	16.61	10.4	333000	108000	27781.6	6.97	Ophiophagus hannah	Q7ZT98	Cysteine-rich venom protein ophanin	3	13.51	13.51	65.4	108000	(R)WASNCNLGHSPDYSR(V)	12.15	26	0.87	588.595	6.74	0.00147936	0.0693	0.000102519
														3	10.39	10.39	50	108000	(R)WASNCNLGHSPDYSR(V)	12.15	26	0.88	588.589	6.74
								7.30047e+07																	1		0.0693

## Sheet: F6
Fraction	Group	Subgroup	Spectra	Distinct Peptides	Distinct Summed MS/MS Search Score	% AA Coverage	Total Protein Spectral Intensity	Mean Protein Spectral Intensity	Protein MW (Da)	Protein pI	Species	Database Accession	Protein Name	z	Score	Fwd-Rev Score	SPI (%)	Spectrum Intensity	Sequence	RT (min)	Peak Width (sec)	Averagine Chi Squared	m/z Measured (Da)	Peptide pI	Relative abundance (% in fraction)	Relative abundance (% fraction in chromatogram)	Relative abundance (% overall)
6	1	1.1	16	8	108.69	90	72200000	4.47394e+06	7092.5	10.3	Naja oxiana	P01441	Cytotoxin 2	2	18.2	18.2	88.9	1630000	(K)YVCCNTDK(C)	1.07	27	0.94	530.217	5.83	0.10501	0.0936	0.00982891
														2	16.39	5.83	94.7	2090000	(K)LVPLFSK(T)	10.53	39	0.92	402.252	8.75
														2	14.27	3.36	90.9	47200000	(K)SSLLVK(Y)	1.65	16	0.95	323.71	8.47
														2	14.2	4.39	71.6	2330000	(K)KLVPLFSK(T)	8.18	182	0.99	466.299	10
														3	13.87	12.49	76.2	41000	(K)MFMVAAPHVPVK(R)	11.82	9	0.92	442.911	8.52
														3	12.62	3.43	80	866000	(K)KLVPLFSK(T)	8.15	197	0.98	311.199	10
														3	10.1	4.4	80.1	404000	(K)KLVPLFSK(T)	6.28	159	1	311.199	10
														2	9.95	4.58	62.5	374000	(K)TCPAGK(N)	0.95	19	1	317.156	8.41
														3	9.81	2.79	61.4	531000	(K)KLVPLFSK(T)	6.65	195	1	311.199	10
														3	9.43	4.08	45.2	857000	(K)KLVPLFSKTCPAGK(N)	3.35	87	0.98	515.955	10.3
														3	9.12	2.21	62.4	415000	(K)KLVPLFSK(T)	6.33	163	1	311.199	10
														3	9.09	9.09	67.5	41000	(K)MFMVAAPHVPVK(R)	11.82	9	0.92	442.911	8.52
														3	8.29	3.04	68.2	241000	(K)KLVPLFSK(T)	5.72	106	1	311.199	10
														3	6.63	3.14	59.6	443000	(K)KLVPLFSK(T)	8.88	64	0.97	311.199	10
														2	6.24	2.75	49.7	2320000	(K)KLVPLFSK(T)	8.18	180	0.99	466.298	10
														2	5.32	3.65	48	11800000	(K)NLCYK(M)	1.35	3	0.95	349.175	8.59
6	1	1.2	7	5	62.12	63.3	55900000	7.90294e+06	7167.4	9.9	Naja naja	P86538	Cytotoxin 2a	2	17.6	13.09	77.5	19300	(K)MFMVSDLTIPVKR(G)	13.02	3	0.96	768.916	8.5	0.185493	0.0936	0.0173622
														2	16.75	12.11	87.4	300000	(K)MFMVSDLTIPVK(R)	13.37	5	0.95	690.871	5.59
														3	13.08	7.64	81.3	248000	(K)MFMVSDLTIPVKR(G)	13.02	5	0.85	512.95	8.5
														2	10.02	1.67	75.7	42200000	(K)NSLLVK(Y)	1.63	15	0.95	337.217	8.75
														2	9.4	9.4	51.6	734000	(K)TCPPGK(N)	0.97	23	1	330.165	8.41
														2	6.21	6.21	53.6	19300	(K)MFMVSDLTIPVKR(G)	13.02	3	0.96	768.921	8.5
														2	5.32	3.65	48	11800000	(K)NLCYK(M)	1.35	3	0.95	349.175	8.59
6	1	1.3	13	5	52.31	65	349000000	2.66975e+07	7247.5	10.06	Naja naja	P01447	Cytotoxin 1	2	15.87	3.52	94.5	136000000	(K)LIPLAYK(T)	5.68	168	0.96	409.265	8.59	0.626629	0.0936	0.0586525
														2	15.51	3.25	95.6	197000000	(K)LIPLAYK(T)	4.67	141	0.91	409.267	8.59
														2	14.31	3.29	84.4	360000	(K)LIPLAYK(T)	29.33	51	0.98	409.264	8.59
														3	12.04	9.06	73	467000	(K)LIPLAYKTCPAGK(N)	2.8	50	0.98	477.931	9.7
														2	9.95	4.58	62.5	374000	(K)TCPAGK(N)	0.95	19	1	317.156	8.41
														2	8.62	3.28	70.6	360000	(K)LIPLAYK(T)	29.33	51	0.98	409.264	8.59
														2	6.59	3.74	63.8	360000	(K)LIPLAYK(T)	29.33	51	0.98	409.264	8.59
														3	6.1	7.46	45.4	102000	(K)MYMVSNKTVPVKR(G)	12	7	0.84	518.284	10.29
														2	5.4	1.58	63.6	42600	(K)LIPLAYK(T)	23.23	29	0.95	409.266	8.59
														2	5.37	3.56	60.8	30400	(K)LIPLAYK(T)	23.3	21	0.93	409.261	8.59
														2	5.32	3.65	48	11800000	(K)NLCYK(M)	1.35	3	0.95	349.175	8.59
														2	5.15	0	71.9	129000	(K)LIPLAYK(T)	29.63	25	0.99	409.257	8.59
														2	5.09	4.34	60.4	42600	(K)LIPLAYK(T)	23.23	29	0.95	409.265	8.59
6	1	1.4	4	3	30.39	50	13400000	3199050	7282.8	10.63	Naja mossambica	P01467	Cytotoxin 1	2	12.45	4.02	85	961000	(K)SSLLIK(Y)	2.22	27	0.98	330.721	8.47	0.0750863	0.0936	0.00702808
														2	9.59	9.59	50.5	17800	(K)CNQLIPPFWK(T)	13.2	9	0.95	651.834	8.75
														2	6.07	6.19	54.3	17400	(K)CNQLIPPFWK(T)	13.22	11	0.92	651.845	8.75
														2	5.32	3.65	48	11800000	(K)NLCYK(M)	1.35	3	0.95	349.175	8.59
6	2	2.1	3	2	24.83	2.6	2550000	331533	46505.3	5.64	Naja atra	D6PXE8	Zinc metalloproteinase-disintegrin-like atrase-B	2	15.59	5.49	84.7	961000	(K)SFGEWR(E)	2.55	27	0.99	391.189	5.72	0.00778156	0.0936	0.000728354
														2	5.71	2.94	57.6	16800	(R)EYLLR(D)	1.38	0	347.204	693.393	6.1
														2	5.31	2.26	44	16800	(R)EYLLR(D)	1.38	0	347.2	693.393	6.1
								4.2605e+07																	1		0.0936

## Sheet: F7
Fraction	Group	Subgroup	Spectra	Distinct Peptides	Distinct Summed MS/MS Search Score	% AA Coverage	Total Protein Spectral Intensity	Mean Protein Spectral Intensity	Protein MW (Da)	Protein pI	Species	Database Accession	Protein Name	z	Score	Fwd-Rev Score	SPI (%)	Spectrum Intensity	Sequence	RT (min)	Peak Width (sec)	Averagine Chi Squared	m/z Measured (Da)	Peptide pI	Relative abundance (% in fraction)	Relative abundance (% fraction in chromatogram)	Relative abundance (% overall)
7	1	1.1	17	8	111.89	18.1	6910000	370768	56260.9	5.99	Ophiophagus hannah	P81383	L-amino-acid oxidase	2	19.19	11.57	90.3	601000	(K)IILVCTDK(F)	8.42	61	1	481.274	5.84	0.0470467	0.0554	0.00260639
														4	18.8	13.64	82.8	30000	(R)IYFAGEYTAHPHGWIETSMK(S)	13.82	4	0.85	585.282	6
														2	12.84	10.37	75.5	48100	(K)IVIVGAGISGLTAAK(L)	14.18	5	0.98	685.429	8.75
														2	12.48	5.86	83.5	674000	(R)SITDLPSR(V)	3.67	44	1	444.745	5.55
														3	12.39	12.39	67.7	61200	(K)KIVIVGAGISGLTAAK(L)	13.85	3	0.92	499.986	10
														2	12.26	5.18	70.5	48100	(K)IVIVGAGISGLTAAK(L)	14.18	5	0.98	685.425	8.75
														2	11.93	8.54	67.3	601000	(K)IILVCTDK(F)	8.42	61	1	481.274	5.84
														2	10.77	8.35	67.7	17600	(K)SASQLFDETLDK(V)	13.72	3	0.99	677.329	4.03
														3	10.69	4.91	69.9	9450	(K)IVIVGAGISGLTAAK(L)	14.18	5	0.89	457.29	8.75
														2	10.46	9.53	74.5	23300	(K)FVPPLSIPK(T)	14.1	8	0.95	499.307	8.75
														2	10.25	3.16	78	756000	(R)SLIYASATK(I)	4.47	70	1	477.271	8.31
														2	10.12	3.61	70.7	752000	(R)SLIYASATK(I)	4.47	68	1	477.271	8.31
														2	9.77	9.77	62.8	23300	(K)FVPPLSIPK(T)	14.1	8	0.95	499.31	8.75
														2	7.74	2.77	63.9	674000	(R)SITDLPSR(V)	3.67	44	1	444.74	5.55
														2	6.64	6.64	56.5	581000	(K)IILVCTDK(F)	8.4	52	1	481.272	5.84
														2	5.59	0.65	55.6	674000	(R)SITDLPSR(V)	3.67	44	1	444.74	5.55
														2	5.13	4.49	49.7	729000	(R)SLIYASATK(I)	4.45	61	1	477.271	8.31
7	2	2.1	20	8	100.47	33.4	14900000	598740	27959.1	9.1	Naja atra	CL2736.Contig1_NsM2	Natrin	3	19.87	12.65	78.5	473000	(K)EIVDLHNSLR(R)	11.53	50	0.99	399.222	5.32	0.0759742	0.0554	0.00420897
														2	17.82	14.51	88.9	750000	(K)SNCPASCFCR(N)	2.6	35	0.93	629.745	9.47
														2	15.03	6.31	77.5	715000	(R)VSPTASNMLK(M)	4.28	53	0.98	524.281	8.72
														4	12.86	9.47	70.1	10900	(R)TWTEIIHLWHDEYK(N)	14.87	2	0.91	468.485	5.26
														2	12.31	9.73	75.4	715000	(R)VSPTASNMLK(M)	4.28	53	0.98	524.281	8.72
														2	10.53	11.11	73.1	675000	(K)QNSCQDDWIK(S)	5.97	65	0.98	647.283	4.21
														2	9.96	7.02	69.7	978000	(K)QNSCQDDWIK(S)	5.78	102	0.99	647.283	4.21
														4	9.25	4.59	68.6	122000	(K)QKEIVDLHNSLR(R)	8.85	36	0.99	363.711	6.75
														4	9.23	11.15	57.5	10900	(R)TWTEIIHLWHDEYK(N)	14.87	2	0.91	468.487	5.26
														2	8.94	5.23	64.3	715000	(R)VSPTASNMLK(M)	4.28	53	0.98	524.281	8.72
														2	8.83	8.46	63.5	715000	(R)VSPTASNMLK(M)	4.28	53	0.98	524.281	8.72
														2	8.79	8.79	61.9	941000	(K)QNSCQDDWIK(S)	5.73	92	0.99	647.283	4.21
														2	8.64	7.97	56.7	969000	(K)QNSCQDDWIK(S)	5.78	99	0.99	647.283	4.21
														4	8.24	6.37	55.3	122000	(K)QKEIVDLHNSLR(R)	8.85	36	0.99	363.708	6.75
														2	7.93	6.89	58.1	931000	(K)QNSCQDDWIK(S)	5.82	88	0.99	647.283	4.21
														3	7.75	7.75	38.6	27000	(R)WANNCILDHSPDYLR(V)	13.78	6	0.98	625.293	5.21
														2	7.67	7.67	64.9	974000	(K)QNSCQDDWIK(S)	5.78	100	0.99	647.283	4.21
														2	7.36	3.21	49.2	580000	(K)LTNCDSLVK(Q)	2.87	37	0.98	525.27	5.84
														2	5.41	5.41	54.1	750000	(K)SNCPASCFCR(N)	2.6	35	0.93	629.74	9.47
														2	5.34	5.34	44.4	801000	(K)QNSCQDDWIK(S)	5.65	71	0.99	647.283	4.21
7	2	2.2	11	5	78.4	23.4	6.48938e+06	463527	27851.8	9.13	Naja atra	Q7T1K6	Cysteine-rich venom protein natrin-1	3	19.87	12.65	78.5	473000	(K)EIVDLHNSLR(R)	11.53	50	0.99	399.222	5.32	0.058817	0.0554	0.00325846
														2	17.82	14.51	88.9	750000	(K)SNCPASCFCR(N)	2.6	35	0.93	629.745	9.47
														2	15.03	6.31	77.5	715000	(R)VSPTASNMLK(M)	4.28	53	0.98	524.281	8.72
														4	12.86	9.47	70.1	10900	(R)TWTEIIHLWHDEYK(N)	14.87	2	0.91	468.485	5.26
														2	12.31	9.73	75.4	715000	(R)VSPTASNMLK(M)	4.28	53	0.98	524.281	8.72
														4	9.25	4.59	68.6	122000	(K)QKEIVDLHNSLR(R)	8.85	36	0.99	363.711	6.75
														4	9.23	11.15	57.5	10900	(R)TWTEIIHLWHDEYK(N)	14.87	2	0.91	468.487	5.26
														2	8.94	5.23	64.3	715000	(R)VSPTASNMLK(M)	4.28	53	0.98	524.281	8.72
														2	8.83	8.46	63.5	715000	(R)VSPTASNMLK(M)	4.28	53	0.98	524.281	8.72
														4	8.24	6.37	55.3	122000	(K)QKEIVDLHNSLR(R)	8.85	36	0.99	363.708	6.75
														2	5.41	5.41	54.1	750000	(K)SNCPASCFCR(N)	2.6	35	0.93	629.74	9.47
7	2	2.3	9	5	65.76	19.2	2560000	234000	27781.6	6.97	Ophiophagus hannah	Q7ZT98	Cysteine-rich venom protein ophanin	3	19.87	12.65	78.5	473000	(K)EIVDLHNSLR(R)	11.53	50	0.99	399.222	5.32	0.0296923	0.0554	0.00164495
														2	13.3	11.88	80.2	35000	(K)MQWYPEAASNAER(W)	13.3	11	0.96	776.847	4.53
														2	12.81	10.73	72.8	325000	(K)QSSCQDEWIK(S)	5.43	97	1	640.783	4.37
														2	10.53	11.27	69.1	233000	(R)SVSPTASNMLK(M)	5.75	72	0.99	567.793	8.47
														4	9.25	4.59	68.6	122000	(K)QKEIVDLHNSLR(R)	8.85	36	0.99	363.711	6.75
														2	8.52	8.52	55.6	325000	(K)QSSCQDEWIK(S)	5.43	97	1	640.783	4.37
														4	8.24	6.37	55.3	122000	(K)QKEIVDLHNSLR(R)	8.85	36	0.99	363.708	6.75
														2	6.05	5.7	52.4	242000	(R)SVSPTASNMLK(M)	5.78	85	0.99	567.795	8.47
														2	5.33	3.22	59.2	229000	(R)SVSPTASNMLK(M)	5.75	68	0.99	567.792	8.47
7	2	2.4	4	3	48.83	10.4	923000	197225	27700.7	8.64	Pseudonaja textilis	XP_026568636.1	Cysteine-rich venom protein ophanin-like	3	19.87	12.65	78.5	473000	(K)EIVDLHNSLR(R)	11.53	50	0.99	399.222	5.32	0.0250259	0.0554	0.00138643
														2	19.71	14.18	85.4	71900	(K)MEWYPEAASSAER(W)	13.45	5	0.97	763.834	4.25
														4	9.25	4.59	68.6	122000	(K)QKEIVDLHNSLR(R)	8.85	36	0.99	363.711	6.75
														4	8.24	6.37	55.3	122000	(K)QKEIVDLHNSLR(R)	8.85	36	0.99	363.708	6.75
7	3	3.1	10	7	79.58	13.3	4380000	299420	70420.7	5.62	Naja atra	D5LMJ3	Zinc metalloproteinase-disintegrin-like atrase-A	2	15.21	15.18	62.7	319000	(K)CGTLYCTEIK(K)	8.18	54	0.96	622.787	6	0.0379934	0.0554	0.00210484
														2	13.79	13.79	67.1	319000	(K)CGTLYCTEIK(K)	8.18	54	0.96	622.787	6
														2	12.31	6.49	77.7	360000	(K)SFAEWR(A)	9.05	48	1	398.193	5.72
														2	12.17	9.89	66.1	12100	(R)VYEMVNYLNTK(Y)	13.73	2	0.97	687.349	5.97
														3	12.15	9.14	83.5	634000	(R)EHQEYLLR(E)	4.05	54	0.98	363.193	5.4
														2	11.6	5.45	73.8	272000	(K)IPCAAK(D)	1.25	24	1	330.183	8.75
														2	11.44	7.2	76.4	360000	(K)SFAEWR(A)	9.05	48	1	398.193	5.72
														2	9.34	9.34	48.8	319000	(K)CGTLYCTEIK(K)	8.18	54	0.96	622.787	6
														4	7.34	5.23	60.8	46100	(R)ERPQCILNKPSR(K)	1.82	19	0.96	375.208	10.84
														2	5.5	3.07	47.9	353000	(R)YLQVK(K)	2.03	32	0.99	325.699	8.59
7	3	3.2	6	4	41.01	13.6	2390000	279183	28366.3	5.59	Naja atra	CL115.Contig7_NkT	Metalloproteinase atrase A	2	12.31	6.49	77.7	360000	(K)SFAEWR(E)	9.05	48	1	398.193	5.72	0.0354256	0.0554	0.00196258
														2	12.17	9.89	66.1	12100	(R)VYEMVNYLNTK(Y)	13.73	2	0.97	687.349	5.97
														2	11.44	7.2	76.4	360000	(K)SFAEWR(E)	9.05	48	1	398.193	5.72
														2	11.03	8.22	72.1	295000	(R)GSVAVVQDYSR(R)	4.13	45	1	590.802	5.83
														2	9.98	7.34	67.4	295000	(R)GSVAVVQDYSR(R)	4.13	45	1	590.802	5.83
														2	5.5	3.07	47.9	353000	(R)YLQVK(K)	2.03	32	0.99	325.699	8.59
7	4	4.1	11	4	49.02	4.5	2982000	213000	70593.3	5.55	Demansia vestigiata	B5G6F7	Metalloproteinase	2	16.9	13.98	77.9	123000	(R)SAECPTDSFQR(N)	2.55	33	1	649.279	4.37	0.0270276	0.0554	0.00149733
														2	14.8	14.8	67.5	123000	(R)SAECPTDSFQR(N)	2.55	33	1	649.272	4.37
														2	11.98	3.31	78.2	240000	(K)TVLLPR(K)	6.32	50	0.99	349.735	9.41
														2	11.6	5.45	73.8	272000	(K)IPCAAK(D)	1.25	24	1	330.183	8.75
														2	10.49	9.95	71.3	123000	(R)SAECPTDSFQR(N)	2.55	33	1	649.287	4.37
														2	10.22	8.08	62.2	123000	(R)SAECPTDSFQR(N)	2.55	33	1	649.279	4.37
														2	8.68	3.14	72.1	240000	(K)TVLLPR(K)	6.32	50	0.99	349.732	9.41
														2	8.54	3.07	67.4	366000	(R)EYLLR(E)	5.28	96	0.98	347.2	6.1
														2	7.81	3.49	78.5	187000	(K)TVLLPR(K)	6.4	29	1	349.733	9.41
														2	6.57	2.08	59.1	406000	(K)TVLLPR(K)	6.57	98	1	349.732	9.41
														2	5.67	3.01	63	140000	(K)TVLLPR(K)	6.47	20	0.99	349.734	9.41
7	6	6.1	7	5	19.5	1.7	10200000	1733000	70520.8	5.2	Drysdalia coronoides	F8RKW1	Zinc metalloproteinase-disintegrin-like MTP4	2	14	7.24	83.9	4570000	(K)SFGEWR(E)	8.47	83	0.93	391.192	5.72	0.2199	0.0554	0.0121825
														2	12.29	4.44	69.6	1660000	(R)ETDLLPR(R)	6.97	128	1	422.234	4.37
														2	11.6	5.45	73.8	272000	(K)IPCAAK(D)	1.25	24	1	330.183	8.75
														2	8.54	3.07	67.4	366000	(R)EYLLR(D)	5.28	96	0.98	347.2	6.1
														2	8.51	4.51	68	1920000	(K)SFGEWR(E)	8.75	36	0.93	391.179	5.72
														2	6.35	2.96	48.6	2990000	(K)SFGEWR(E)	8.3	49	0.93	391.181	5.72
														2	5.5	3.07	47.9	353000	(R)YLQVK(K)	2.03	32	0.99	325.699	8.59
7	7	7.1	3	1	22.21	2.6	9480000	3160000	46505.3	5.64	Naja atra	D6PXE8	Zinc metalloproteinase-disintegrin-like atrase-B	2	14	7.24	83.9	4570000	(K)SFGEWR(E)	8.47	83	0.93	391.192	5.72	0.400973	0.0554	0.0222139
														2	8.51	4.51	68	1920000	(K)SFGEWR(E)	8.75	36	0.93	391.179	5.72
														2	6.35	2.96	48.6	2990000	(K)SFGEWR(E)	8.3	49	0.93	391.181	5.72
7	8	8.1	2	2	22.92	7.2	281000	140475	46203.7	6.7	Naja kaouthia	P82942	Hemorrhagic metalloproteinase-disintegrin-like kaouthiagin	2	11.6	5.45	73.8	272000	(K)IPCAAK(D)	1.25	24	1	330.183	8.75	0.0178249	0.0554	0.000987498
														3	11.32	11.32	61.3	8950	(K)HDCDLPELCTGQSAECPTDSLQR(N)	13.38	0	0.33	897.046	4.1
7	9	9.1	2	2	20.66	7.8	652000	191500	21287.8	6.62	Ophiophagus hannah	P83234	Ohanin	2	13.9	1.49	93.7	273000	(K)HFFEVK(Y)	5.73	82	0.99	403.714	6.75	0.0242994	0.0554	0.00134619
														2	6.76	5.13	57.9	110000	(K)TVENVGVPK(G)	2.63	28	1	471.769	5.66
								7.88084e+06																	1		0.0554
